# Supplementary material for: Generation Using Phage-Display of pH-Dependent Antibodies Against the Tumor-Associated Antigen AXL
Source: Antibodies (Basel). 2025 Sep 30;14(4):83. doi: 10.3390/antib14040083 (PMC12550914; doi:10.3390/antib14040083)
Supplement: Supplementary file 1 [file antibodies-14-00083-s001.zip]

Archive with 1 entries (1 files):
- antibodies-3887166-Supplementary Materials.pdf
